# Supplementary material for: Carbon Nanotube Sheets/Elastomer Bilayer Harvesting Electrode with Biaxially Generated Electrical Energy
Source: Polymers (Basel). 2024 Aug 30;16(17):2477. doi: 10.3390/polym16172477 (PMC11398110; doi:10.3390/polym16172477)
Supplement: Supplementary file 1 [file polymers-16-02477-s001.zip]

Archive with 1 entries (1 files):
- polymers-3158178-supplementary.pdf
